# Supplementary material for: Genomewide Dam Methylation in Escherichia coli during Long-Term Stationary Phase
Source: mSystems. 2016 Dec 13;1(6):e00130-16. doi: 10.1128/mSystems.00130-16 (PMC5155068; doi:10.1128/mSystems.00130-16)
Supplement: Table S1 [file sys006162070st3.xlsx]

## Sheet: Sheet1
Sample	Gene	C(t)
8hr WT 1	dnaE	20.225
8hr WT 2	dnaE	20.118
8hr WT 3	dnaE	20.534
8hr dam 1	dnaE	19.844
8hr dam 2	dnaE	20.113
8hr dam 3	dnaE	20.106
72hr WT 1	dnaE	25.264
72hr WT 2	dnaE	25.477
72hr WT 3	dnaE	25.573
72hr dam 1	dnaE	25.45
72hr dam 2	dnaE	25.428
72hr dam 3	dnaE	24.723
8hr WT 1	nanA	20.101
8hr WT 2	nanA	21.114
8hr WT 3	nanA	20.187
8hr dam 1	nanA	20.818
8hr dam 2	nanA	20.969
8hr dam 3	nanA	21.056
72hr WT 1	nanA	20.679
72hr WT 2	nanA	21.555
72hr WT 3	nanA	20.922
72hr dam 1	nanA	20.725
72hr dam 2	nanA	21.119
72hr dam 3	nanA	20.279
8hr WT 1	nanC	23.82
8hr WT 2	nanC	22.847
8hr WT 3	nanC	23.296
8hr dam 1	nanC	23.933
8hr dam 2	nanC	24.629
8hr dam 3	nanC	24.002
72hr WT 1	nanC	25.503
72hr WT 2	nanC	25.357
72hr WT 3	nanC	25.079
72hr dam 1	nanC	27.148
72hr dam 2	nanC	27.347
72hr dam 3	nanC	28.343
8hr WT 1	nanR	20.289
8hr WT 2	nanR	19.941
8hr WT 3	nanR	19.036
8hr dam 1	nanR	19.876
8hr dam 2	nanR	20.561
8hr dam 3	nanR	20.336
72hr WT 1	nanR	22.121
72hr WT 2	nanR	22.84
72hr WT 3	nanR	22.589
72hr dam 1	nanR	23.883
72hr dam 2	nanR	23.968
72hr dam 3	nanR	23.406
