# Supplementary material for: Genomewide Dam Methylation in Escherichia coli during Long-Term Stationary Phase
Source: mSystems. 2016 Dec 13;1(6):e00130-16. doi: 10.1128/mSystems.00130-16 (PMC5155068; doi:10.1128/mSystems.00130-16)
Supplement: Table S2 [file sys006162070st4.xlsx]

## Sheet: Sheet1
Qvalues	ORF/NCR	Gene	Protein	Transcriptionally regulated by:	Reference Position in ZK126
0.299446	NCR	fhuC	iron (III) hydroxamate transporter subunit (ATP binding subunit)	CRP-cAMP, Fur, OxyR	169276
0.0730554	NCR	bhsA	outer membrane protein	CRP-cAMP	1072523
0.0542644	NCR	bhsA	outer membrane protein	CRP-cAMP	1072524
0.0522962	NCR	rspA/altD/manD	dehydratase that utilizes both D-monnonate and D-altronate, overexpression prevents homoserine lactone-dependent synthesis of sigmaS		1560321
0.0100142	NCR	nanA	N-acteylneuraminate lyase		3265636
0.286996	NCR	hsIU	ATPase		3408407
0.00928831	NCR	kdgT	2-dehydro-3-deoxy-D-gluconate:H+ symporter		3428619
0.0204612	NCR	yihU/yihV	3-sulfolactaldehyde reductase		3456521
0.138813	NCR	yihU/yihV	6-deoxy-6-sulfofructose kinase		3456522
0.272234	NCR	mtlA	mannitol PTS permease	Fis, CRP-cAMP	3759388
0.250665	NCR	yhhS	uncharacterized member of major facilitator superfamily of transporters		3922122
0.281979	NCR	yjdI	hypothetical protein		4251057
0.292082	NCR	yjdI	hypothetical protein		4278559
1.17e-12	NCR	yjhB/insG	uncharacterized member of major facilitator superfamily of transporters		4403080
8.85e-06	NCR	nanC/fimB	voltage-dependent outer membrane channel		4439404
0.224656	ORF	caiB	crotonobetainyl coA:carnitine CoA transferase	FNR, IHF, CRP-cAMP	39111
0.295459	ORF	araC	DNA-binding dual transcriptional regulator		70407
0.206919	ORF	tbpA	thiamin transporter subunit		75011
0.293157	ORF	sgrA	unknown		76067
0.198968	ORF	abgT	aminobenzoyl-glutamate transporter		328344
0.129968	ORF	ybbB	tRNA 2-selenouridine synthase		432478
0.286996	ORF	insH	IS5 element protein		589988
0.293259	ORF	glnP	glutamine transporter subunit		748601
0.293259	ORF	yccS	inner membrane protein		925703
0.241199	ORF	ycgM	predicted isomerase/hydrolase		1155094
0.297796	ORF	fadR	DNA-binding dual transcriptional regulator		1162412
0.250613	ORF	ldcA	L,D-carboxypeptidase A		1169388
0.280971	ORF	ldhA	D-lactate dehydrogenase- fermentative		1346092
0.169421	ORF	tam	trans-aconitate methyltransferase		1511738
0.267624	ORF	rsxB	member of SoxR-reducing complex		1611917
0.162643	ORF	pheT	phenylalanine tRNA synthetase Beta-chain		1701801
0.293259	ORF	yfaU	2-keto-3-deoxy-L-rhamnonate aldolase		2266130
0.233352	ORF	yfbM	hypothetical protein		2294613
0.25091	ORF	nuoE	NADH:ubiquinone oxidoreductase, chain E	FNR, IHF, CRP-cAMP	2309391
0.224656	ORF	ackA	acetate kinase A and propionate kinase 2	FNR, IHF, CRP-cAMP	2322497
0.0522962	ORF	pta	phosphate acetyltransferase		2323295
0.291067	ORF	yfcC	predicted inner membrane protein		2326270
0.221331	ORF	yfdY	predicted inner membrane protein		2403460
0.240566	ORF	amiA	N-acetylmuramoyl-l-alanine amidase I		2461009
0.284025	ORF	yfpI	unknown		2503052
0.251857	ORF	hyfR	DNA-binding transcriptional regulator	FNR, IHF, CRP-cAMP	2520914
0.202233	ORF	hcaR	transcriptional dual-regulator		2576593
0.231249	ORF	parE	DNA topoisomerase IV, subunit B		3064458
0.263475	ORF	parE	DNA topoisomerase IV, subunit B		3065580
0.280692	ORF	ttdA	L-tartrate dehydratase subunit alpha		3098132
0.297796	ORF	yqjG	glutathione transferase		3142034
0.29905	ORF	acrE	acrEF-tolC multidrug efflux system	FNR, IHF, and CRP-cAMP	3305909
0.159258	ORF	yjaH	hypothetical protein		3327931
0.240932	ORF	thiE	thiamin phosphate synthase		3334746
0.251857	ORF	yiiG	hypothetical protein		3442891
0.200865	ORF	yigB	5-amino-6-(5-phospho-D-ribitylamino)uracil phosphatase		3532431
0.102271	ORF	atpB	ATP synthase F0 complex		3608432
0.241759	ORF	bcsG	predicted inner membrane protein		3833438
0.182208	ORF	bcsA	cellulose synthase,catalytic subunit		3837729
0.19638	ORF	yhhY	N-acetyltransferase	Fur, OxyR, CRP-cAMP	3952381
0.198968	ORF	malP	maltodextrin phosphorylase	FNR, IHF, CRP-cAMP	3983153
0.161333	ORF	yhgF	unknown		3996260
0.179492	ORF	mrcA	penicillin-binding protein 1a, murein transglycosyl		4010966
0.270678	ORF	nirB	large subunit of nitrite reductase	FNR, IHF, CRP-cAMP	4039508
0.215783	ORF	metH	homocysteine-N5-methyltetrahydrofolate transmethylase, B12-dependent	Fur, OxyR, CRP-cAMP	4122160
0.248282	ORF	melB	melbiose:H+/Na+/Li+ symporter	CRP-cAMP	4240852
0.200865	ORF	insD	IS2 element protein		4398312
0.230991	ORF	yjhC	predicted oxidoreductase		4405808
0.297796	ORF	fecE	ATP binding subunit of ferric dicitrate transporter	Fur, OxyR, CRP-cAMP	4410299
0.25572	ORF	yjiV	unknown		4475266
0.1881	ORF	nadR	DNA-binding transcriptional repressor and NMN adenylyltransferase		4527792
